# Supplementary material for: Development of a Real-Time Recombinase-Aided Amplification Method to Rapidly Detect Methicillin-Resistant Staphylococcus aureus
Source: Microorganisms. 2022 Nov 28;10(12):2351. doi: 10.3390/microorganisms10122351 (PMC9784193; doi:10.3390/microorganisms10122351)
Supplement: Supplementary file 1 [file microorganisms-10-02351-s001.zip]

Archive with 1 entries (1 files):
- microorganisms-1926329-supplementary.pdf
